# Supplementary material for: Comparison of yield and relative costs of different screening algorithms for tuberculosis in active case-finding: a cross-section study
Source: BMC Infect Dis. 2021 Aug 13;21:813. doi: 10.1186/s12879-021-06486-w (PMC8361931; doi:10.1186/s12879-021-06486-w)
Supplement: Supplementary file 1 — Additional file 1. Results of Symptom screening and TB detection in different algorithms and variables.. [file 12879_2021_6486_MOESM1_ESM.xlsx]

## Sheet: Sheet1
NO	category	algorithm	Symptom no	symptom percentage	Identified as active TB	prevalence rate
1	total	WHO 1a	2328	0.77701	37	12.3494
2	total	WHO 1c	2328	0.77701	105	35.0456
3	total	China NTP	2407	0.803378	108	36.0469
4	total	Study	2676	0.893161	113	37.7157
5	total Bact+	WHO 1a	2328	0.77701	37	12.3494
6	total Bact+	WHO 1c	2328	0.77701	37	12.3494
7	total Bact+	China NTP	2407	0.803378	108	36.0469
8	total Bact+	Study	2676	0.893161	113	37.7157
9	Male	WHO 1a	1320	0.440573	27	9.01172
10	Male	WHO 1c	1320	0.440573	77	25.7001
11	Male	China NTP	1359	0.45359	80	26.7014
12	Male	Study	1512	0.504656	83	27.7027
13	Female	WHO 1a	1008	0.336437	10	3.33767
14	Female	WHO 1c	1008	0.336437	28	9.34548
15	Female	China NTP	1048	0.349788	28	9.34548
16	Female	Study	1164	0.388505	30	10.013
17	<15 year old	WHO 1a	2	0.000667534	0	0
18	<16 year old	WHO 1c	2	0.000667534	0	0
19	<17 year old	China NTP	2	0.000667534	0	0
20	<18 year old	Study	33	0.0110143	0	0
21	15-	WHO 1a	45	0.0150195	5	1.66884
22	15-	WHO 1c	45	0.0150195	10	3.33767
23	15-	China NTP	48	0.0160208	10	3.33767
24	15-	Study	56	0.018691	11	3.67144
25	25-	WHO 1a	109	0.0363806	2	0.667534
26	25-	WHO 1c	109	0.0363806	7	2.33637
27	25-	China NTP	110	0.0367144	7	2.33637
28	25-	Study	116	0.038717	7	2.33637
29	35-	WHO 1a	213	0.0710924	5	1.66884
30	35-	WHO 1c	213	0.0710924	9	3.00391
31	35-	China NTP	220	0.0734288	9	3.00391
32	35-	Study	239	0.0797704	11	3.67144
33	45-	WHO 1a	474	0.158206	6	2.0026
34	45-	WHO 1c	474	0.158206	17	5.67404
35	45-	China NTP	490	0.163546	17	5.67404
36	45-	Study	526	0.175562	17	5.67404
37	55-	WHO 1a	786	0.262341	5	1.66884
38	55-	WHO 1c	786	0.262341	30	10.013
39	55-	China NTP	808	0.269684	32	10.6806
40	55-	Study	889	0.296719	33	11.0143
41	65-	WHO 1a	432	0.144187	7	2.33637
42	65-	WHO 1c	432	0.144187	16	5.34028
43	65-	China NTP	447	0.149194	16	5.34028
44	65-	Study	503	0.167885	16	5.34028
45	75-	WHO 1a	245	0.081773	7	2.33637
46	75-	WHO 1c	245	0.081773	14	4.67274
47	75-	China NTP	258	0.0861119	15	5.00651
48	75-	Study	285	0.0951237	16	5.34028
49	85-	WHO 1a	22	0.00734288	0	0
50	85-	WHO 1c	22	0.00734288	2	0.667534
51	85-	China NTP	24	0.00801041	2	0.667534
52	85-	Study	29	0.00967925	2	0.667534
53	Han	WHO 1a	2098	0.700244	34	11.3481
54	Han	WHO 1c	2098	0.700244	95	31.7079
55	Han	China NTP	2131	0.711258	96	32.0417
56	Han	Study	2359	0.787357	100	33.3767
57	Other people Ethnicity	WHO 1a	230	0.0767665	3	1.0013
58	Other people Ethnicity	WHO 1c	230	0.0767665	10	3.33767
59	Other people Ethnicity	China NTP	276	0.0921198	12	4.00521
60	Other people Ethnicity	Study	317	0.105804	13	4.33897
61	Employment Unknown	WHO 1a	83	0.0277027	0	0
62	Employment Unknown	WHO 1c	83	0.0277027	3	1.0013
63	Employment Unknown	China NTP	104	0.0347118	4	1.33507
64	Employment Unknown	Study	115	0.0383832	4	1.33507
65	Child/student	WHO 1a	22	0.00734288	1	0.333767
66	Child/student	WHO 1c	22	0.00734288	2	0.667534
67	Child/student	China NTP	23	0.00767665	2	0.667534
68	Child/student	Study	55	0.0183572	2	0.667534
69	Housework/Unemployment	WHO 1a	104	0.0347118	3	1.0013
70	Housework/Unemployment	WHO 1c	104	0.0347118	5	1.66884
71	Housework/Unemployment	China NTP	104	0.0347118	5	1.66884
72	Housework/Unemployment	Study	117	0.0390508	5	1.66884
73	Teacher	WHO 1a	7	0.00233637	0	0
74	Teacher	WHO 1c	7	0.00233637	0	0
75	Teacher	China NTP	8	0.00267014	0	0
76	Teacher	Study	10	0.00333767	0	0
77	Service provider	WHO 1a	18	0.00600781	0	0
78	Service provider	WHO 1c	18	0.00600781	0	0
79	Service provider	China NTP	18	0.00600781	0	0
80	Service provider	Study	23	0.00767665	0	0
81	Health-care workder	WHO 1a	3	0.0010013	0	0
82	Health-care workder	WHO 1c	3	0.0010013	0	0
83	Health-care workder	China NTP	3	0.0010013	0	0
84	Health-care workder	Study	3	0.0010013	0	0
85	GeneralWorker	WHO 1a	183	0.0610794	0	0
86	GeneralWorker	WHO 1c	183	0.0610794	4	1.33507
87	GeneralWorker	China NTP	185	0.0617469	4	1.33507
88	GeneralWorker	Study	200	0.0667534	4	1.33507
89	Farmer	WHO 1a	1378	0.459931	24	8.01041
90	Farmer	WHO 1c	1378	0.459931	70	23.3637
91	Farmer	China NTP	1425	0.475618	72	24.0312
92	Farmer	Study	1578	0.526685	77	25.7001
93	Migrant worker	WHO 1a	60	0.020026	3	1.0013
94	Migrant worker	WHO 1c	60	0.020026	6	2.0026
95	Migrant worker	China NTP	62	0.0206936	6	2.0026
96	Migrant worker	Study	66	0.0220286	6	2.0026
97	Retirement	WHO 1a	300	0.10013	3	1.0013
98	Retirement	WHO 1c	300	0.10013	10	3.33767
99	Retirement	China NTP	303	0.101131	10	3.33767
100	Retirement	Study	332	0.110811	10	3.33767
101	Other	WHO 1a	170	0.0567404	3	1.0013
102	Other	WHO 1c	170	0.0567404	5	1.66884
103	Other	China NTP	172	0.057408	5	1.66884
104	Other	Study	177	0.0590768	5	1.66884
105	Marrige	WHO 1a	1969	0.657188	27	9.01172
106	Marrige	WHO 1c	1969	0.657188	84	28.0364
107	Marrige	China NTP	2020	0.67421	86	28.704
108	Marrige	Study	2218	0.740296	90	30.0391
109	Singler	WHO 1a	313	0.104469	10	3.33767
110	Singler	WHO 1c	313	0.104469	20	6.67534
111	Singler	China NTP	328	0.109476	20	6.67534
112	Singler	Study	392	0.130837	21	7.00911
113	marriage Unknown	WHO 1a	46	0.0153533	0	0
114	marriage Unknown	WHO 1c	46	0.0153533	1	0.333767
115	marriage Unknown	China NTP	59	0.0196923	2	0.667534
116	marriage Unknown	Study	66	0.0220286	2	0.667534
117	Education Unknown,	WHO 1a	44	0.0146858	0	0
118	Education Unknown,	WHO 1c	44	0.0146858	0	0
119	Education Unknown,	China NTP	57	0.0190247	0	0
120	Education Unknown,	Study	64	0.0213611	0	0
121	Illiterate or semi-illiterate,	WHO 1a	416	0.138847	7	2.33637
122	Illiterate or semi-illiterate,	WHO 1c	416	0.138847	20	6.67534
123	Illiterate or semi-illiterate,	China NTP	445	0.148526	20	6.67534
124	Illiterate or semi-illiterate,	Study	488	0.162878	21	7.00911
125	Elementary school,	WHO 1a	809	0.270018	14	4.67274
126	Elementary school,	WHO 1c	809	0.270018	43	14.352
127	Elementary school,	China NTP	827	0.276025	45	15.0195
128	Elementary school,	Study	943	0.314742	47	15.6871
129	Secondary school,	WHO 1a	948	0.316411	16	5.34028
130	Secondary school,	WHO 1c	948	0.316411	40	13.3507
131	Secondary school,	China NTP	964	0.321752	41	13.6845
132	Secondary school,	Study	1055	0.352124	43	14.352
133	College and above	WHO 1a	111	0.0370482	0	0
134	College and above	WHO 1c	111	0.0370482	2	0.667534
135	College and above	China NTP	114	0.0380495	2	0.667534
136	College and above	Study	126	0.0420547	2	0.667534
137	Previous TB	WHO 1a	171	0.0570742	13	4.33897
138	Previous TB	WHO 1c	171	0.0570742	43	14.352
139	Previous TB	China NTP	181	0.0604119	45	15.0195
140	Previous TB	Study	217	0.0724275	46	15.3533
141	Non Previous TB	WHO 1a	2157	0.719936	24	8.01041
142	Non Previous TB	WHO 1c	2157	0.719936	62	20.6936
143	Non Previous TB	China NTP	2226	0.742966	63	21.0273
144	Non Previous TB	Study	2459	0.820734	67	22.3624
145	HIV/AIDS	WHO 1a	1	0.000333767	0	0
146	HIV/AIDS	WHO 1c	1	0.000333767	0	0
147	HIV/AIDS	China NTP	1	0.000333767	0	0
148	HIV/AIDS	Study	1	0.000333767	0	0
149	Non HIV/AIDS	WHO 1a	2327	0.776676	37	12.3494
150	Non HIV/AIDS	WHO 1c	2327	0.776676	105	35.0456
151	Non HIV/AIDS	China NTP	2406	0.803044	108	36.0469
152	Non HIV/AIDS	Study	2675	0.892827	113	37.7157
153	Known Diabetes	WHO 1a	149	0.0497313	2	0.667534
154	Known Diabetes	WHO 1c	149	0.0497313	4	1.33507
155	Known Diabetes	China NTP	152	0.0507326	4	1.33507
156	Known Diabetes	Study	175	0.0584093	4	1.33507
157	Non DM	WHO 1a	2179	0.727279	35	11.6819
158	Non DM	WHO 1c	2179	0.727279	101	33.7105
159	Non DM	China NTP	2255	0.752645	104	34.7118
160	Non DM	Study	2501	0.834752	109	36.3806
161	Close contact	WHO 1a	16	0.00534028	1	0.333767
162	Close contact	WHO 1c	16	0.00534028	3	1.0013
163	Close contact	China NTP	16	0.00534028	3	1.0013
164	Close contact	Study	17	0.00567404	4	1.33507
165	Non close contact	WHO 1a	2312	0.77167	36	12.0156
166	Non close contact	WHO 1c	2312	0.77167	102	34.0443
167	Non close contact	China NTP	2391	0.798037	105	35.0456
168	Non close contact	Study	2659	0.887487	109	36.3806
169	<18.5	WHO 1a	250	0.0834418	12	4.00521
170	<18.5	WHO 1c	250	0.0834418	26	8.67795
171	<18.5	China NTP	270	0.0901172	26	8.67795
172	<18.5	Study	294	0.0981276	29	9.67925
173	18.5≤BMI<24.0	WHO 1a	1381	0.460933	21	7.00911
174	18.5≤BMI<24.1	WHO 1c	1381	0.460933	57	19.0247
175	18.5≤BMI<24.2	China NTP	1426	0.475952	60	20.026
176	18.5≤BMI<24.3	Study	1562	0.521344	61	20.3598
177	24.0≤BMI<28.0	WHO 1a	572	0.190915	4	1.33507
178	24.0≤BMI<28.1	WHO 1c	572	0.190915	19	6.34158
179	24.0≤BMI<28.2	China NTP	182	0.0607456	19	6.34158
180	24.0≤BMI<28.3	Study	646	0.215614	19	6.34158
181	BMI≥28.0	WHO 1a	123	0.0410534	0	0
182	BMI≥28.1	WHO 1c	123	0.0410534	3	1.0013
183	BMI≥28.2	China NTP	127	0.0423884	3	1.0013
184	BMI≥28.3	Study	141	0.0470612	4	1.33507
185	BMIUnknown	WHO 1a	2	0.000667534	0	0
186	BMIUnknown	WHO 1c	2	0.000667534	0	0
187	BMIUnknown	China NTP	2	0.000667534	0	0
188	BMIUnknown	Study	33	0.0110143	0	0
189	Never smoke	WHO 1a	1531	0.510998	23	7.67665
190	Never smoke	WHO 1c	1531	0.510998	60	20.026
191	Never smoke	China NTP	1592	0.531357	62	20.6936
192	Never smoke	Study	1746	0.582758	63	21.0273
193	Prior smoker	WHO 1a	150	0.0500651	3	1.0013
194	Prior smoker	WHO 1c	150	0.0500651	15	5.00651
195	Prior smoker	China NTP	157	0.0524015	16	5.34028
196	Prior smoker	Study	174	0.0580755	16	5.34028
197	Current smoker	WHO 1a	645	0.21528	11	3.67144
198	Current smoker	WHO 1c	645	0.21528	30	10.013
199	Current smoker	China NTP	656	0.218951	30	10.013
200	Current smoker	Study	723	0.241314	34	11.3481
201	SmokingUnknown	WHO 1a	2	0.000667534	0	0
202	SmokingUnknown	WHO 1c	2	0.000667534	0	0
203	SmokingUnknown	China NTP	2	0.000667534	0	0
204	SmokingUnknown	Study	33	0.0110143	0	0
205	Never drink	WHO 1a	1646	0.549381	26	8.67795
206	Never drink	WHO 1c	1646	0.549381	76	25.3663
207	Never drink	China NTP	1699	0.567071	77	25.7001
208	Never drink	Study	1865	0.622476	81	27.0351
209	Prior alcohol user	WHO 1a	107	0.0357131	3	1.0013
210	Prior alcohol user	WHO 1c	107	0.0357131	11	3.67144
211	Prior alcohol user	China NTP	111	0.0370482	11	3.67144
212	Prior alcohol user	Study	121	0.0403858	11	3.67144
213	Current alcohol user	WHO 1a	572	0.190915	8	2.67014
214	Current alcohol user	WHO 1c	572	0.190915	18	6.00781
215	Current alcohol user	China NTP	594	0.198258	20	6.67534
216	Current alcohol user	Study	656	0.218951	21	7.00911
217	DrinkingUnknown	WHO 1a	3	0.0010013	0	0
218	DrinkingUnknown	WHO 1c	3	0.0010013	0	0
219	DrinkingUnknown	China NTP	3	0.0010013	0	0
220	DrinkingUnknown	Study	34	0.0113481	0	0
221	Chronic bronchitis	WHO 1a	358	0.119489	1	0.333767
222	Chronic bronchitis	WHO 1c	358	0.119489	10	3.33767
223	Chronic bronchitis	China NTP	373	0.124495	10	3.33767
224	Chronic bronchitis	Study	419	0.139848	11	3.67144
225	Non chronic bronchitis	WHO 1a	1960	0.654184	36	12.0156
226	Non chronic bronchitis	WHO 1c	1960	0.654184	95	31.7079
227	Non chronic bronchitis	China NTP	2024	0.675545	98	32.7092
228	Non chronic bronchitis	Study	2215	0.739294	102	34.0443
229	Unknown chronic bronchitis	WHO 1a	10	0.00333767	0	0
230	Unknown chronic bronchitis	WHO 1c	10	0.00333767	0	0
231	Unknown chronic bronchitis	China NTP	10	0.00333767	0	0
232	Unknown chronic bronchitis	Study	42	0.0140182	0	0
233	Pneumoconiosis	WHO 1a	14	0.00467274	0	0
234	Pneumoconiosis	WHO 1c	14	0.00467274	2	0.667534
235	Pneumoconiosis	China NTP	16	0.00534028	3	1.0013
236	Pneumoconiosis	Study	19	0.00634158	3	1.0013
237	Non pneumoconiosis	WHO 1a	2312	0.77167	37	12.3494
238	Non pneumoconiosis	WHO 1c	2312	0.77167	103	34.378
239	Non pneumoconiosis	China NTP	2389	0.79737	105	35.0456
240	Non pneumoconiosis	Study	2624	0.875805	110	36.7144
241	Unknown pneumoconiosis	WHO 1a	2	0.000667534	0	0
242	Unknown pneumoconiosis	WHO 1c	2	0.000667534	0	0
243	Unknown pneumoconiosis	China NTP	2	0.000667534	0	0
244	Unknown pneumoconiosis	Study	33	0.0110143	0	0
245	Higher than Average family annual income per capita	WHO 1a	789	0.263342	11	3.67144
246	Higher than Average family annual income per capita	WHO 1c	789	0.263342	37	12.3494
247	Higher than Average family annual income per capita	China NTP	798	0.266346	38	12.6832
248	Higher than Average family annual income per capita	Study	919	0.306732	40	13.3507
249	Lower than Average family annual income per capita	WHO 1a	1474	0.491973	26	8.67795
250	Lower than Average family annual income per capita	WHO 1c	1474	0.491973	68	22.6962
251	Lower than Average family annual income per capita	China NTP	1528	0.509996	70	23.3637
252	Lower than Average family annual income per capita	Study	1649	0.550382	73	24.365
253	Higher than Average family living area per capita	WHO 1a	1032	0.344448	20	6.67534
254	Higher than Average family living area per capita	WHO 1c	1032	0.344448	56	18.691
255	Higher than Average family living area per capita	China NTP	1060	0.353793	56	18.691
256	Higher than Average family living area per capita	Study	1194	0.398518	57	19.0247
257	Lower than Average family living area per capita	WHO 1a	1230	0.410534	17	5.67404
258	Lower than Average family living area per capita	WHO 1c	1230	0.410534	47	15.6871
259	Lower than Average family living area per capita	China NTP	1264	0.421882	49	16.3546
260	Lower than Average family living area per capita	Study	1370	0.457261	52	17.3559
